# Supplementary material for: Markerless Motion Capture for Human Movement Estimation Using Artificial Intelligence: A Systematic Review
Source: Pediatr Rep. 2026 Jun 23;18(4):83. doi: 10.3390/pediatric18040083 (PMC13398251; doi:10.3390/pediatric18040083)
Supplement: Supplementary file 1 [file pediatrrep-18-00083-s001.zip]

Archive with 1 entries (1 files):
- pediatrrep-4337605-supplementary.pdf
